# Supplementary material for: Clinical evaluation of metagenomic next-generation sequencing for detecting pathogens in bronchoalveolar lavage fluid collected from children with community-acquired pneumonia
Source: Front Med (Lausanne). 2022 Jul 15;9:952636. doi: 10.3389/fmed.2022.952636 (PMC9334703; doi:10.3389/fmed.2022.952636)
Supplement: Supplementary file 1 [file Table_1.XLSX]

## Sheet: Sheet1
Supplementary table 1. Evaluation of severity of CAP in children
Evaluation Item	Mild	Severe
General condition	Good	Poor
Disturbance of consciousness	None	Yes, cyanosis, accelerated respiration,RR≥70 beats/min (infant),RR≥50 beats/min (over 1 year old)
Hyoxemia	None	Assisted breathing (groans, nasal fan and three depressions of groan nasal fan), intermittent apnea, oxygen saturation < 92%
Fever	Not up to the severe standard	Super high fever, lasting for more than 5 days
Signs of dehydration/anorexia	None	Yes
Chest X-ray or Chest CT	Not up to the severe standard	Two thirds of one side of the lung is infiltrated, lobed, infiltrated, pleural effusion, pneumothorax, atelectasis, lung necrosis, lung abscess
Extrapulmonary complication	None	Yes
Criterion	All of the above exist	Any of the above
