# Supplementary material for: Clinical evaluation of metagenomic next-generation sequencing for detecting pathogens in bronchoalveolar lavage fluid collected from children with community-acquired pneumonia
Source: Front Med (Lausanne). 2022 Jul 15;9:952636. doi: 10.3389/fmed.2022.952636 (PMC9334703; doi:10.3389/fmed.2022.952636)
Supplement: Supplementary file 2 [file Table_2.XLSX]

## Sheet: Supplementary Table 2
Supplementary Table 2. The basic characteristics of 121 children with CAP.
Patient ID	Age, years	Sex	Hospital, days	Severity	Laboratory parameters					Presenting symptoms or signs							Underlying pulmonary disease			Imaging features
					WBC(109/L)	Neutrophil（%）	Lymphocyte（%）	CRP(mg/L）	PCT（ng/mL)	Non-productive cough	Productive cough	Thoracalgia	Chest tightness and/or wheezing	Hemoptysis and/or blood in phlegm	Fever	Fatigue	Bronchial asthma	Bronchiectasis	Previous history of tuberculosis	Multiple lobes involved	The range of pulmonary inflammatory consolidation is greater than 1/2	Bronchopatency	Atelectasis	Pleural effusion	Pulmonary interstitial changes
1	3	Female	8	Mild	11.99	62.1	32	33.45	0.59	No	Yes	No	Yes	No	Yes	Yes	No	No	No	No	No	Yes	No	No	No
2	2	Male	7	Mild	5.27	62.4	31.9	5.77	21.98	No	Yes	No	No	No	Yes	No	No	No	No	No	No	No	No	No	No
3	3	Female	8	Severe	5.57	48.7	41.5	19.62	0.26	No	Yes	No	No	No	Yes	No	No	No	No	No	No	Yes	Yes	No	No
4	6	Male	11	Severe	7.86	78	15	18.28	0.47	No	Yes	No	No	No	Yes	No	No	No	No	No	No	Yes	Yes	Yes	Yes
5	4	Female	5	Severe	11.06	70.2	22.4	11.22	0.2	No	Yes	No	No	No	Yes	Yes	No	No	No	No	No	No	No	No	No
6	1	Female	6	Severe	10.09	69.2	27.9	8.9	0.04	No	Yes	No	Yes	No	Yes	No	No	No	No	No	No	Yes	Yes	No	No
7	7	Female	4	Severe	7.55	53.6	37.9	10.2	0.02	No	Yes	No	No	No	Yes	No	No	No	No	No	No	Yes	Yes	No	No
8	4	Male	6	Severe	7.38	42.1	44.1	6.77	0.1	No	Yes	No	No	No	Yes	No	No	No	No	No	No	No	No	Yes	No
9	1	Male	7	Mild	14.56	59	29.9	27.91	0.15	No	Yes	No	No	No	Yes	No	No	No	No	No	No	No	No	No	No
10	8	Male	7	Severe	5.46	74	18	25.21	0.11	No	Yes	No	No	No	Yes	No	No	No	No	No	No	Yes	No	No	No
11	1	Female	7	Mild	18.59	28.8	64.3	7.8	0.05	No	Yes	No	No	No	No	No	No	No	No	No	No	No	No	No	No
12	4	Female	9	Severe	6.04	63	29	39.4	1.03	No	Yes	No	No	No	Yes	No	No	No	No	No	No	Yes	No	No	No
13	4	Female	8	Severe	3.99	60	36	12.16	0.04	No	Yes	No	No	No	Yes	No	No	No	No	No	No	Yes	No	No	No
14	7	Male	7	Severe	5.68	54.8	35.8	8.76	0.07	No	Yes	No	No	No	Yes	Yes	No	No	No	No	No	No	Yes	No	No
15	3	Male	6	Severe	39.28	43	48.3	13.2	0.03	No	Yes	No	No	No	Yes	No	No	No	No	No	No	No	No	No	No
16	4	Male	6	Mild	8.7	55	40	10.8	0.05	No	Yes	No	Yes	No	Yes	No	No	No	No	No	No	No	No	No	No
17	9	Male	8	Severe	13.55	74	15	21.08	0.05	No	Yes	No	No	No	Yes	No	No	No	No	No	No	No	No	No	No
18	3	Male	7	Mild	5.06	22	62	13.01	0.22	No	Yes	No	No	No	Yes	Yes	No	No	No	No	No	Yes	No	No	No
19	1	Female	5	Mild	9	15	75	3.51	0.05	No	Yes	No	No	No	Yes	No	No	No	No	No	No	No	No	No	No
20	6	Female	12	Severe	7.22	71	22	13	0.08	No	Yes	No	No	No	Yes	No	No	No	No	No	No	Yes	Yes	No	No
21	9	Male	7	Mild	8.48	80	13	50.93	0.18	No	Yes	No	No	No	Yes	No	No	No	No	No	No	Yes	No	No	No
22	3	Male	6	Mild	10.08	45	40	11.4	0.04	No	Yes	No	No	No	Yes	No	No	No	No	No	No	No	No	No	No
23	8	Male	7	Severe	7.77	50	32	14.94	0.13	No	Yes	No	No	No	Yes	No	No	No	No	No	No	Yes	No	No	No
24	7	Female	7	Severe	7.05	60	31	21.26	0.08	No	Yes	No	No	No	Yes	No	No	No	No	No	Yes	No	No	No	No
25	6	Male	7	Severe	5.51	64	27	21.64	0.09	No	Yes	No	No	No	Yes	No	No	No	No	No	Yes	Yes	No	No	No
26	5	Female	9	Mild	6.4	59	32	39.27	0.14	No	Yes	No	No	No	Yes	No	No	No	No	No	No	Yes	No	No	No
27	5	Female	9	Severe	5.3	66	28	19.78	0.25	No	Yes	No	No	No	Yes	No	No	No	No	Yes	Yes	No	No	No	No
28	8	Male	10	Severe	5.83	69	20	13.3	0.13	Yes	No	No	No	No	Yes	No	No	No	No	No	Yes	Yes	No	No	No
29	9	Male	21	Severe	14.03	74	18	8.84	0.38	No	Yes	No	No	No	Yes	Yes	No	No	No	Yes	Yes	Yes	Yes	Yes	Yes
30	3	Male	7	Severe	7.01	45	47	55.06	0.8	No	Yes	No	No	No	Yes	No	No	No	No	Yes	No	No	Yes	No	No
31	12	Male	3	Mild	5.99	45.9	44.9	1.59	0.04	No	No	No	No	No	No	No	No	No	Yes	No	No	No	No	No	No
32	1	Male	4	Mild	11.99	42	45	4.32	0.2	No	Yes	No	Yes	No	Yes	No	No	No	No	Yes	Yes	Yes	Yes	No	No
33	3	Male	6	Mild	8.9	59	29	16.23	0.62	Yes	No	No	Yes	No	Yes	No	Yes	No	No	Yes	No	No	No	No	No
34	5	Male	9	Severe	8.07	67	29	20.33	0.08	No	Yes	No	No	No	Yes	No	No	No	No	Yes	Yes	Yes	No	No	No
35	5	Male	6	Severe	9.72	66	26	4.95	0.02	No	Yes	No	No	No	Yes	No	No	No	No	Yes	Yes	No	No	No	No
36	4	Female	4	Mild	5.52	33	50	11.83	0.06	No	Yes	No	No	No	Yes	No	No	No	No	No	No	Yes	No	No	No
37	2	Female	12	Mild	10.15	62	28	7.35	0.01	No	Yes	No	No	No	Yes	No	No	No	No	No	No	No	No	No	No
38	3	Male	6	Mild	16.35	76	20	61.92	0.08	No	Yes	No	No	No	Yes	No	No	No	No	No	No	Yes	No	No	No
39	3	Male	5	Mild	9.36	68	28	53.5	0.89	No	Yes	No	No	No	Yes	No	No	No	No	No	No	Yes	No	No	No
40	3	Female	7	Severe	4.46	64	26	69.95	0.11	No	Yes	No	No	No	Yes	No	No	No	No	Yes	No	No	No	No	No
41	4	Female	6	Severe	7.5	64	31	4.5	4.5	No	Yes	No	No	No	Yes	No	No	No	No	Yes	No	Yes	No	No	No
42	2	Female	6	Severe	12.6	77	17	23.75	0.18	No	Yes	No	No	No	Yes	No	No	No	No	Yes	No	No	No	No	No
43	5	Female	10	Severe	9.27	71	19	5.68	0.1	No	Yes	No	No	No	Yes	No	No	No	No	No	No	Yes	Yes	No	No
44	3	Female	8	Mild	5.97	52	38	20.9	6.26	No	Yes	No	Yes	No	Yes	No	No	No	No	Yes	No	No	No	No	No
45	1	Female	7	Severe	13.43	47	48	0.68	0.06	No	Yes	No	Yes	No	Yes	No	No	No	No	No	Yes	Yes	Yes	No	No
46	1	Male	5	Mild	6.37	38	50	15.34	0.09	No	Yes	No	No	No	Yes	No	No	No	No	Yes	No	No	No	No	No
47	4	Male	5	Mild	6.24	50	39	11.35	0.12	No	Yes	No	No	No	Yes	No	No	No	No	Yes	No	Yes	No	No	No
48	9	Female	10	Severe	9.51	72	20	13.58	0.17	Yes	No	No	No	No	Yes	No	No	No	No	No	Yes	Yes	Yes	Yes	No
49	6	Female	11	Severe	7.32	65	22	89.85	0.17	Yes	No	No	No	No	Yes	No	No	No	No	No	Yes	Yes	Yes	No	No
50	6	Female	9	Severe	12.85	77	16	11.16	0.57	No	Yes	No	No	No	Yes	No	No	No	No	No	No	Yes	No	Yes	No
51	1	Male	9	Mild	15.21	62.1	24.2	12.06	0.12	No	Yes	No	No	No	Yes	No	No	No	No	Yes	No	Yes	No	No	No
52	7	Female	6	Mild	7.55	45.3	47.4	4.55	0.07	No	Yes	No	No	No	Yes	No	No	No	No	No	Yes	Yes	No	No	No
53	4	Male	4	Mild	8.16	54.2	38.7	8.63	0.29	No	Yes	No	No	No	Yes	No	No	No	No	No	No	No	No	No	No
54	3	Female	5	Mild	12.57	63.5	25.4	126.99	1.09	No	Yes	No	No	No	Yes	No	No	No	No	No	Yes	Yes	No	No	No
55	4	Male	5	Mild	18.24	68.7	19.2	7.26	0.03	No	Yes	No	No	No	Yes	No	No	No	No	Yes	No	No	No	No	No
56	3	Female	4	Mild	6.24	72.8	19.5	58.9	1.55	No	Yes	No	No	No	Yes	No	No	No	No	Yes	No	No	No	No	No
57	9	Male	6	Mild	7.78	66	24	31.2	0.09	No	Yes	No	No	No	Yes	No	No	No	No	Yes	Yes	Yes	No	No	No
58	4	Male	7	Mild	3.5	5	81.9	31.06	0.39	No	Yes	No	Yes	No	Yes	No	No	No	No	No	No	No	No	No	No
59	11	Female	9	Mild	9.69	62.6	27.8	17.62	0.08	Yes	No	No	No	No	Yes	No	No	No	No	No	No	Yes	No	No	No
60	8	Female	7	Severe	4.81	52.2	41.6	11.94	0.16	No	Yes	No	No	Yes	Yes	Yes	No	No	No	Yes	Yes	Yes	No	No	No
61	7	Female	8	Severe	12.44	69.5	21.5	36.02	0.59	Yes	No	No	No	No	Yes	No	Yes	No	No	No	Yes	No	No	Yes	No
62	4	Female	6	Mild	8.31	66.9	27.8	28.93	0.15	No	Yes	No	No	No	Yes	No	No	No	No	Yes	No	No	No	No	No
63	8	Female	9	Severe	11.29	79.5	10.7	28.7	0.11	No	Yes	No	No	No	Yes	No	No	No	No	No	Yes	Yes	Yes	Yes	No
64	3	Female	7	Severe	30.97	89.5	8	90.53	4.87	No	Yes	No	No	No	Yes	No	No	No	No	No	Yes	Yes	Yes	No	No
65	4	Male	7	Severe	9.07	62.7	27.7	1.53	0.16	No	Yes	No	Yes	No	Yes	No	No	No	No	Yes	Yes	Yes	No	No	No
66	3	Female	4	Mild	18.34	79.7	13.9	20.03	0.04	No	Yes	No	No	No	Yes	No	No	No	No	Yes	No	No	No	No	No
67	8	Female	6	Severe	6.01	67.2	26.3	7.8	0.04	No	Yes	No	No	No	Yes	No	No	No	No	No	Yes	No	No	No	No
68	7	Male	13	Severe	5.1	71	21	13.8	0.39	No	Yes	No	No	Yes	Yes	Yes	No	No	No	Yes	Yes	Yes	No	No	No
69	10	Female	8	Severe	4.11	60	27	32.54	0.05	No	Yes	No	No	No	Yes	No	No	No	No	No	Yes	No	No	No	No
70	3	Female	6	Mild	7.74	76.2	15.8	82.9	0.05	No	Yes	No	No	No	Yes	No	No	No	No	No	No	No	No	No	No
71	11	Male	11	Severe	11.47	65	23	16.25	0.67	No	Yes	No	No	No	Yes	No	No	No	No	Yes	Yes	Yes	No	Yes	No
72	4	Male	3	Mild	7.32	53.1	37.6	10.6	0.05	No	Yes	No	No	No	Yes	No	No	No	No	Yes	No	No	No	No	No
73	0.33	Male	6	Severe	8.2	66.6	19.3	7.8	0.06	No	Yes	No	Yes	No	Yes	No	No	No	No	Yes	No	Yes	No	No	No
74	3	Male	4	Mild	11.18	50.3	39.8	6.24	0.18	No	Yes	No	No	No	Yes	No	No	No	No	No	No	Yes	No	No	No
75	8	Male	6	Severe	9.67	61.3	29.5	9.08	0.05	No	Yes	No	No	No	Yes	No	No	No	No	No	Yes	Yes	No	No	No
76	5	Male	5	Mild	14.85	75.7	17.2	32.6	0.65	No	Yes	No	No	No	Yes	No	No	No	No	No	No	No	No	No	No
77	3	Female	4	Mild	22.89	83.8	8.1	103.7	0.53	No	Yes	No	No	No	Yes	No	No	No	No	Yes	No	Yes	No	No	No
78	4	Female	10	Severe	10.84	67	28	59.67	0.05	No	Yes	No	Yes	No	Yes	No	No	No	No	Yes	No	No	No	No	No
79	9	Female	5	Mild	10.51	75	17	42.41	0.09	No	Yes	Yes	No	No	Yes	No	No	No	Yes	No	Yes	Yes	Yes	No	No
80	5	Female	6	Severe	7.87	66.5	26.6	16.89	1.27	No	Yes	No	No	Yes	Yes	Yes	No	No	No	Yes	No	No	No	No	No
81	1	Female	4	Mild	7.55	45.8	47	18.9	0.11	No	Yes	No	No	No	Yes	No	No	No	No	No	Yes	No	No	No	No
82	4	Male	7	Mild	8.65	61.1	30.8	17.8	0.04	No	Yes	No	No	No	No	No	No	No	No	Yes	No	Yes	No	No	No
83	4	Male	4	Mild	10.28	54	34	4.65	0.13	No	Yes	No	No	No	Yes	No	No	No	No	Yes	No	No	No	No	No
84	1	Male	7	Severe	15.28	65	30	87.9	1.37	No	Yes	No	No	No	Yes	No	No	No	No	Yes	Yes	Yes	Yes	No	No
85	5	Male	5	Mild	13.09	67.64	24	19.45	0.22	No	Yes	No	No	No	Yes	No	No	No	No	Yes	No	Yes	No	No	No
86	0.75	Male	12	Mild	4.49	31	58	10.7	0.12	No	Yes	No	Yes	No	Yes	No	No	No	No	Yes	No	No	No	No	No
87	3	Male	5	Mild	10.76	75.8	16.2	11.91	0.37	No	Yes	No	No	No	Yes	No	No	No	No	Yes	No	Yes	No	No	No
88	7	Female	5	Mild	10.12	64	31	13.38	1.24	No	Yes	No	No	No	Yes	No	No	No	No	No	No	No	No	No	No
89	6	Female	4	Mild	12.22	62	28.2	11.11	0.04	No	Yes	No	No	No	Yes	No	No	No	No	No	No	No	No	No	No
90	9	Female	5	Mild	9.7	62.3	30.2	3.67	0.03	No	Yes	No	No	No	Yes	No	No	No	No	No	No	No	No	No	No
91	7	Male	4	Mild	9.98	3.5	28	0.4	0.06	No	Yes	No	No	No	Yes	No	No	No	No	No	No	No	No	No	No
92	4	Female	4	Mild	7.34	60.1	28.3	9.43	0.15	No	Yes	No	No	No	Yes	No	No	No	No	No	No	No	No	No	No
93	4	Male	6	Mild	14.28	72.2	21.8	100.08	2.5	No	Yes	No	No	No	Yes	No	No	No	No	No	No	Yes	Yes	No	No
94	7	Female	6	Mild	6.55	54	39	31.99	0.19	No	Yes	No	No	No	Yes	No	No	No	No	No	No	Yes	No	No	No
95	3	Female	4	Mild	5.19	80	16.6	11.59	0.3	No	Yes	No	No	No	Yes	No	No	No	No	Yes	Yes	No	No	No	No
96	6	Male	10	Severe	6.09	47	44	6.8	0.15	No	Yes	No	No	Yes	Yes	Yes	No	No	No	No	Yes	Yes	Yes	Yes	No
97	6	Male	4	Mild	9.86	66	24	2.77	0.1	No	Yes	No	No	No	Yes	No	No	No	No	Yes	No	Yes	Yes	No	No
98	4	Female	9	Mild	18.65	81.1	10.8	331.9	3.91	No	Yes	No	No	No	Yes	No	No	No	No	Yes	No	Yes	Yes	No	No
99	3	Male	5	Mild	10.32	72.2	16.9	2	0.04	No	Yes	No	No	No	Yes	No	No	No	No	Yes	No	Yes	No	No	No
100	7	Female	10	Mild	6.23	56.1	35.5	3.56	0.11	No	Yes	No	No	No	Yes	Yes	No	No	No	No	No	No	No	No	Yes
101	13	Male	7	Mild	6.92	50	34	3.31	0.05	No	Yes	No	No	Yes	No	No	No	Yes	Yes	Yes	No	No	No	No	No
102	0.25	Female	4	Mild	9.36	37	53.3	56.8	6.9	No	Yes	No	Yes	No	Yes	No	No	No	No	Yes	No	No	No	No	No
103	7	Female	5	Mild	8.89	66	24	3.09	0.03	Yes	No	No	No	No	Yes	No	No	No	No	Yes	No	No	No	No	No
104	4	Male	7	Severe	15.95	79.7	13	1.4	0.06	No	Yes	No	No	No	Yes	No	No	No	No	Yes	No	Yes	No	No	No
105	6	Female	18	Severe	18.18	66.7	23.9	21.49	0.05	No	Yes	No	Yes	Yes	Yes	Yes	No	No	No	Yes	No	Yes	No	Yes	No
106	2	Male	4	Mild	10.7	60.5	27.9	5.3	0.05	No	Yes	No	No	No	Yes	No	No	No	No	Yes	No	No	No	No	Yes
107	12	Female	5	Severe	8.45	69.9	20.4	46.85	0.1	No	Yes	No	No	No	Yes	No	No	No	No	Yes	Yes	No	No	No	No
108	8	Male	5	Mild	7.85	71.9	18.1	3.9	0.05	No	Yes	No	No	No	Yes	No	No	No	No	Yes	No	No	No	Yes	No
109	13	Male	7	Severe	7.64	53	25	11.93	0.04	No	No	Yes	Yes	No	No	No	No	No	No	Yes	Yes	Yes	No	Yes	No
110	7	Female	4	Mild	14.7	73	18.1	9.4	0.16	No	Yes	No	No	No	Yes	No	No	No	No	Yes	No	No	No	No	No
111	6	Male	7	Mild	10.62	61.4	31.3	12.46	0.29	No	Yes	No	No	No	Yes	No	No	No	No	Yes	Yes	Yes	Yes	No	No
112	4	Female	6	Severe	7.57	61.5	27	72.26	0.29	No	Yes	No	No	No	Yes	No	No	No	No	Yes	Yes	No	Yes	No	No
113	5	Male	4	Mild	19.05	40	52	6.33	0.11	No	Yes	No	Yes	No	Yes	No	No	Yes	No	No	No	No	No	No	No
114	4	Male	12	Severe	7.56	72.9	15.8	40.91	0.19	No	Yes	No	Yes	Yes	Yes	Yes	No	No	No	Yes	Yes	Yes	Yes	No	No
115	10	Female	9	Severe	6.82	48	42	8.72	0.04	No	Yes	No	No	No	Yes	Yes	No	No	No	Yes	No	Yes	No	No	No
116	3	Female	8	Mild	11.01	58.7	30.6	7.69	0.09	No	Yes	No	No	No	Yes	No	No	No	No	Yes	No	No	No	No	No
117	3	Female	6	Mild	11.74	78.4	16.4	68.58	0.94	No	Yes	No	No	No	Yes	No	No	No	No	Yes	No	No	Yes	No	No
118	3	Male	8	Severe	7.08	51.1	36.4	5	0.03	No	Yes	No	No	No	Yes	No	No	No	No	Yes	Yes	Yes	Yes	No	No
119	6	Female	5	Mild	7.8	74.9	17.8	15	0.12	No	Yes	No	No	No	Yes	No	No	No	No	Yes	No	No	No	No	No
120	2	Male	8	Severe	9.96	59.8	25.6	10.41	0.15	No	Yes	No	No	No	Yes	No	No	No	No	Yes	Yes	No	Yes	No	No
121	4	Male	7	Severe	5.79	72.9	18	31.2	0.15	No	Yes	No	Yes	No	Yes	Yes	No	No	No	Yes	Yes	Yes	Yes	Yes	No
