# Supplementary material for: Clinical evaluation of metagenomic next-generation sequencing for detecting pathogens in bronchoalveolar lavage fluid collected from children with community-acquired pneumonia
Source: Front Med (Lausanne). 2022 Jul 15;9:952636. doi: 10.3389/fmed.2022.952636 (PMC9334703; doi:10.3389/fmed.2022.952636)
Supplement: Supplementary file 3 [file Table_3.XLSX]

## Sheet: Supplementary Table 3
Supplementary Table 3. More details of Pathogens detection in 121 children with CAP by mNGS and CT methods.
Patient ID	BALF mNGS	BALF PCR	BALF culture	Final diagnosis	Mixed infection
1	Streptococcus pneumoniae_903, Mycoplasma pneumoniae_2	Mycoplasma pneumoniae	Negative	Streptococcus pneumoniae	No
2	Mycoplasma pneumoniae_34845	Mycoplasma pneumoniae, Staphylococcus aureus, Haemophilus influenzae	Negative	Mycoplasma pneumoniae, Staphylococcus aureus， Haemophilus influenzae	Yes
3	Mycoplasma pneumoniae_472, EBV_64	Mycoplasma pneumoniae	Negative	Mycoplasma pneumoniae, EBV	Yes
4	Mycoplasma pneumoniae_23930	Mycoplasma pneumoniae	Negative	Mycoplasma pneumoniae	No
5	Haemophilus influenzae_155, Mycoplasma pneumoniae_2, Streptococcus pneumoniae_32	Haemophilus influenzae	Negative	Haemophilus influenzae	No
6	Mycoplasma pneumoniae_316, Streptococcus pneumoniae_196, Achromobacter xylosoxidans_3	Mycoplasma pneumoniae, Staphylococcus aureus	Negative	Mycoplasma pneumoniae, Staphylococcus aureus	Yes
7	Mycoplasma pneumoniae_280	Mycoplasma pneumoniae	Negative	Mycoplasma pneumoniae	No
8	Mycoplasma pneumoniae_5396	Mycoplasma pneumoniae	Negative	Mycoplasma pneumoniae	No
9	Haemophilus influenzae_228, Mycoplasma pneumoniae_41	Haemophilus influenzae	Negative	Mycoplasma pneumoniae, Haemophilus influenzae	Yes
10	Mycoplasma pneumoniae_24475, Streptococcus pneumoniae_144	Mycoplasma pneumoniae	Negative	Mycoplasma pneumoniae, Streptococcus pneumoniae	Yes
11	Mycoplasma pneumoniae_397, EBV_6	Mycoplasma pneumoniae, Haemophilus influenzae, Streptococcus pneumoniae	Negative	Haemophilus influenzae, Streptococcus pneumoniae, Mycoplasma pneumoniae	Yes
12	Mycoplasma pneumoniae_93070, Streptococcus pneumoniae_10, EBV_1	Mycoplasma pneumoniae	Negative	Mycoplasma pneumoniae	No
13	Mycoplasma pneumoniae_9927, Stenotrophomonas maltophilia_2	Mycoplasma pneumoniae, Haemophilus influenzae, Streptococcus pneumoniae, Staphylococcus aureus	Negative	Mycoplasma pneumoniae, Streptococcus pneumoniae, Haemophilus influenzae, Staphylococcus aureus	Yes
14	Mycoplasma pneumoniae_27430, Stenotrophomonas maltophilia_8	Mycoplasma pneumoniae,Streptococcus pneumoniae	Negative	Mycoplasma pneumoniae, Streptococcus pneumoniae	Yes
15	Mycoplasma pneumoniae_2658	Mycoplasma pneumoniae	Negative	Mycoplasma pneumoniae	No
16	Klebsiella pneumoniae_84, Mycoplasma pneumoniae_6, Candida albicans_53	Negative	Negative	Klebsiella pneumoniae, Mycoplasma pneumoniae	Yes
17	Mycoplasma pneumoniae_3939, Pseudomonas aeruginosa_10	Mycoplasma pneumoniae	Negative	Mycoplasma pneumoniae	No
18	HBoV_1114	Negative	Negative	HBoV	No
19	Acinetobacter baumannii_6, Ureaplasma parvum_21, HBoV_33	Streptococcus pneumoniae	Negative	Streptococcus pneumoniae, HBoV	Yes
20	Mycoplasma pneumoniae_51624, Streptococcus pneumoniae_2	Mycoplasma pneumoniae	Negative	Mycoplasma pneumoniae	No
21	Mycoplasma pneumoniae_139600	Mycoplasma pneumoniae	Negative	Mycoplasma pneumoniae	No
22	Mycoplasma pneumoniae_3940, Pseudomonas aeruginosa_11	Mycoplasma pneumoniae	Negative	Mycoplasma pneumoniae	No
23	Mycoplasma pneumoniae_4134	Mycoplasma pneumoniae	Negative	Mycoplasma pneumoniae	No
24	Mycoplasma pneumoniae_14123, Klebsiella pneumoniae_10, Candida albicans_1	Mycoplasma pneumoniae	Negative	Mycoplasma pneumoniae	No
25	Mycoplasma pneumoniae_8762, Candida tropicalis_3	Mycoplasma pneumoniae	Negative	Mycoplasma pneumoniae	No
26	Mycoplasma pneumoniae_15464	Mycoplasma pneumoniae	Negative	Mycoplasma pneumoniae	No
27	Mycoplasma pneumoniae_113110, Enterococcus faecalis_1	Mycoplasma pneumoniae	Negative	Mycoplasma pneumoniae	No
28	Mycoplasma pneumoniae_19875, Streptococcus pneumoniae_7	Mycoplasma pneumoniae	Negative	Mycoplasma pneumoniae	No
29	Mycoplasma pneumoniae_45385, Pseudomonas aeruginosa_3	Mycoplasma pneumoniae	Negative	Mycoplasma pneumoniae	No
30	Streptococcus pneumoniae_3906, Tropheryma whipplei_2	Streptococcus pneumoniae	Negative	Streptococcus pneumoniae	No
31	Pseudomonas aeruginosa_45, Pneumocystis jirovecii_4	Negative	Negative	Tuberculosis	No
32	Mycoplasma pneumoniae_12324, Staphylococcus aureus_7	Mycoplasma pneumoniae	Negative	Mycoplasma pneumoniae	No
33	Streptococcus pneumoniae_153, Candida parapsilosis_1	Negative	Negative	Streptococcus pneumoniae	No
34	Mycoplasma pneumoniae_42453, Pseudomonas aeruginosa_4, EBV_2	Mycoplasma pneumoniae	Negative	Mycoplasma pneumoniae	No
35	Mycoplasma pneumoniae_1073, Enterococcus faecium_6, EBV_3	Mycoplasma pneumoniae	Negative	Mycoplasma pneumoniae	No
36	HBoV_1266, Haemophilus influenzae_7	Negative	Negative	Mycoplasma pneumoniae, HBoV	Yes
37	Mycoplasma pneumoniae_23365, Streptococcus pneumoniae_595	Mycoplasma pneumoniae	Negative	Mycoplasma pneumoniae	No
38	Streptococcus pneumoniae_304	Mycoplasma pneumoniae	Negative	Mycoplasma pneumoniae, Streptococcus pneumoniae	Yes
39	Tropheryma whipplei_748, Streptococcus pneumoniae_26	Streptococcus pneumoniae	Negative	Streptococcus pneumoniae	No
40	Haemophilus influenzae_28, Tropheryma whipplei_2	Haemophilus influenzae	Negative	Haemophilus influenzae	No
41	Streptococcus pneumoniae_452, EBV_261	Negative	Negative	Streptococcus pneumoniae, EBV	Yes
42	Mycoplasma pneumoniae_10191, Candida albicans_2, Streptococcus pneumoniae_13	Mycoplasma pneumoniae	Negative	Mycoplasma pneumoniae	No
43	Mycoplasma pneumoniae_57108, Streptococcus pneumoniae_3	Mycoplasma pneumoniae	Negative	Mycoplasma pneumoniae	No
44	Haemophilus influenzae_31, Mycoplasma pneumoniae_2, Streptococcus pneumoniae_1	Negative	Negative	Haemophilus influenzae	No
45	HBoV_696, Streptococcus pneumoniae_427, Tropheryma whipplei_240, Enterococcus faecium_5, Candida albicans_2	Negative	Negative	HBoV	No
46	Mycoplasma pneumoniae_2, Streptococcus pneumoniae_1301	Negative	Negative	Streptococcus pneumoniae	No
47	Haemophilus influenzae_325, Enterococcus faecium_21	Negative	Negative	Haemophilus influenzae	No
48	Mycoplasma pneumoniae_23100	Mycoplasma pneumoniae	Negative	Mycoplasma pneumoniae	No
49	Mycoplasma pneumoniae_74920	Mycoplasma pneumoniae	Negative	Mycoplasma pneumoniae	No
50	Mycoplasma pneumoniae_4906	Mycoplasma pneumoniae	Negative	Mycoplasma pneumoniae	No
51	Mycoplasma pneumoniae_2632, Streptococcus pneumoniae_10	Mycoplasma pneumoniae	Negative	Mycoplasma pneumoniae	No
52	Mycoplasma pneumoniae_32962, Streptococcus pneumoniae_14	Mycoplasma pneumoniae	Negative	Mycoplasma pneumoniae	No
53	Streptococcus pneumoniae_155, Pseudomonas aeruginosa_26, Tropheryma whipplei_28, Mycoplasma pneumoniae_8	Negative	Negative	Streptococcus pneumoniae	No
54	Streptococcus pneumoniae_75, Mycoplasma pneumoniae_9	Negative	Streptococcus pneumoniae	Streptococcus pneumoniae	No
55	Haemophilus influenzae_65, Mycoplasma pneumoniae_23	Mycoplasma pneumoniae	Negative	Mycoplasma pneumoniae, Haemophilus influenzae	Yes
56	Streptococcus pneumoniae_242	Negative	Streptococcus pneumoniae	Streptococcus pneumoniae	No
57	Mycoplasma pneumoniae_9284, Haemophilus influenzae_10	Mycoplasma pneumoniae	Negative	Mycoplasma pneumoniae	No
58	Streptococcus pneumoniae_1209, Mycoplasma pneumoniae_6	Negative	Streptococcus pneumoniae	Streptococcus pneumoniae	No
59	Mycoplasma pneumoniae_27374, Streptococcus pneumoniae_175	Mycoplasma pneumoniae	Negative	Mycoplasma pneumoniae, Streptococcus pneumoniae	Yes
60	Mycoplasma pneumoniae_65700, Streptococcus pneumoniae_9, Citrobacter freundii_14	Mycoplasma pneumoniae	Negative	Mycoplasma pneumoniae	No
61	Mycoplasma pneumoniae_44	Negative	Negative	Mycoplasma pneumoniae	No
62	Mycoplasma pneumoniae_20032	Mycoplasma pneumoniae, Haemophilus influenzae	Negative	Mycoplasma pneumoniae, Haemophilus influenzae	Yes
63	Mycoplasma pneumoniae_11603, Tropheryma whipplei_11	Mycoplasma pneumoniae, Acinetobacter baumannii	Negative	Mycoplasma pneumoniae	No
64	Streptococcus pneumoniae_197	Negative	Negative	Streptococcus pneumoniae	No
65	Mycoplasma pneumoniae_10969	Mycoplasma pneumoniae, Streptococcus pneumoniae	Negative	Mycoplasma pneumoniae, Streptococcus pneumoniae	Yes
66	Streptococcus pneumoniae_10	Negative	Negative	Streptococcus pneumoniae	No
67	Mycoplasma pneumoniae_10584, Acinetobacter baumannii_17	Mycoplasma pneumoniae	Negative	Mycoplasma pneumoniae	No
68	Mycoplasma pneumoniae_87881, Streptococcus pneumoniae_2	Mycoplasma pneumoniae	Negative	Mycoplasma pneumoniae	No
69	Mycoplasma pneumoniae_34346, Streptococcus pneumoniae_36	Mycoplasma pneumoniae	Negative	Mycoplasma pneumoniae	No
70	Haemophilus influenzae_5517, Streptococcus pneumoniae_914	Haemophilus influenzae	Haemophilus influenzae	Haemophilus influenzae	No
71	Mycoplasma pneumoniae_49019, Streptococcus pneumoniae_5	Mycoplasma pneumoniae	Negative	Mycoplasma pneumoniae	No
72	Streptococcus pneumoniae_78	Negative	Negative	Streptococcus pneumoniae	No
73	Streptococcus pneumoniae_129, Staphylococcus aureus_22	Negative	Negative	Streptococcus pneumoniae, Staphylococcus aureus	Yes
74	Mycoplasma pneumoniae_21651, Acinetobacter baumannii_280, Streptococcus pneumoniae_5, Staphylococcus aureus_4	Mycoplasma pneumoniae, Staphylococcus aureus	Negative	Mycoplasma pneumoniae, Staphylococcus aureus	Yes
75	Mycoplasma pneumoniae_1220, Acinetobacter baumannii_65	Mycoplasma pneumoniae	Negative	Mycoplasma pneumoniae, Acinetobacter baumannii	Yes
76	Mycoplasma pneumoniae_192, Streptococcus pneumoniae_100	Mycoplasma pneumoniae	Negative	Mycoplasma pneumoniae	No
77	Streptococcus pneumoniae_845	Streptococcus pneumoniae	Negative	Streptococcus pneumoniae	No
78	Mycoplasma pneumoniae_11591	Mycoplasma pneumoniae	Negative	Mycoplasma pneumoniae	No
79	Streptococcus agalactiae_38, Mycobacterium tuberculosis_46	Negative	Negative	Tuberculosis, endobronchial tuberculosis	No
80	Mycoplasma pneumoniae_5130, EBV_4	Mycoplasma pneumoniae, Streptococcus pneumoniae	Negative	Mycoplasma pneumoniae, Streptococcus pneumoniae	Yes
81	Mycoplasma pneumoniae_72216	Mycoplasma pneumoniae	Negative	Mycoplasma pneumoniae	No
82	Mycoplasma pneumoniae_99536, CMV_5	Mycoplasma pneumoniae	Negative	Mycoplasma pneumoniae	No
83	Mycoplasma pneumoniae_10, CMV_5	Negative	Negative	Mycoplasma pneumoniae, CMV	Yes
84	Streptococcus pneumoniae_5181	Mycoplasma pneumoniae, Streptococcus pneumoniae	Negative	Mycoplasma pneumoniae, Streptococcus pneumoniae	Yes
85	Mycoplasma pneumoniae_31, Haemophilus influenzae_594, EBV_7	Haemophilus influenzae	Negative	Mycoplasma pneumoniae, Haemophilus influenzae	Yes
86	Streptococcus pneumoniae_1422, Acinetobacter baumannii_28, Enterococcus faecalis_15, Pseudomonas aeruginosa_13, Pneumocystis jirovecii_95	Negative	Negative	Streptococcus pneumoniae	No
87	Haemophilus influenzae_194, Candida parapsilosis_4	Streptococcus pneumoniae, Haemophilus influenzae	Negative	Haemophilus influenzae, Streptococcus pneumoniae	Yes
88	Mycoplasma pneumoniae_60299	Mycoplasma pneumoniae	Negative	Mycoplasma pneumoniae	No
89	Mycoplasma pneumoniae_5836, Staphylococcus aureus_6	Mycoplasma pneumoniae	Negative	Mycoplasma pneumoniae	No
90	Mycoplasma pneumoniae_2718	Mycoplasma pneumoniae	Negative	Mycoplasma pneumoniae	No
91	Mycoplasma pneumoniae_2045, EBV_5, CMV_2	Negative	Negative	Mycoplasma pneumoniae	No
92	Mycoplasma pneumoniae_10066, Streptococcus pneumoniae_395, Haemophilus influenzae_18, CMV_5	Mycoplasma pneumoniae, Streptococcus pneumoniae	Negative	Mycoplasma pneumoniae, Streptococcus pneumoniae	Yes
93	Haemophilus influenzae_190, Human herpesvirus 7_1	Haemophilus influenzae	Negative	Haemophilus influenzae	No
94	Mycoplasma pneumoniae_33479	Mycoplasma pneumoniae	Negative	Mycoplasma pneumoniae	No
95	Mycoplasma pneumoniae_11	Negative	Negative	Mycoplasma pneumoniae	No
96	Mycoplasma pneumoniae_105317, Klebsiella pneumoniae_408	Mycoplasma pneumoniae, Haemophilus influenzae	Negative	Mycoplasma pneumoniae, Haemophilus influenzae, Klebsiella pneumoniae	Yes
97	Mycoplasma pneumoniae_11505, Candida tropicalis_2	Mycoplasma pneumoniae	Negative	Mycoplasma pneumoniae	No
98	Streptococcus pneumoniae_133, EBV_1	Streptococcus pneumoniae	Negative	Streptococcus pneumoniae	No
99	Mycoplasma pneumoniae_8017, Streptococcus pneumoniae_1	Mycoplasma pneumoniae	Negative	Mycoplasma pneumoniae	No
100	Mycoplasma pneumoniae_15260	Mycoplasma pneumoniae	Negative	Mycoplasma pneumoniae	No
101	Pseudomonas aeruginosa_519983	Negative	Pseudomonas aeruginosa	Pseudomonas aeruginosa	No
102	Streptococcus pneumoniae_680, Mycoplasma pneumoniae_106, Haemophilus influenzae_5, EBV_13	Negative	Negative	Mycoplasma pneumoniae, Streptococcus pneumoniae	Yes
103	Mycoplasma pneumoniae_5048, CMV_10, EBV_67	Mycoplasma pneumoniae	Negative	Mycoplasma pneumoniae, CMV	Yes
104	Mycoplasma pneumoniae_16288	Mycoplasma pneumoniae	Negative	Mycoplasma pneumoniae	No
105	Mycoplasma pneumoniae_56, Human mastadenovirus B_22076	Mycoplasma pneumoniae	Negative	Mycoplasma pneumoniae, Human mastadenovirus B	Yes
106	Mycoplasma pneumoniae_7529	Mycoplasma pneumoniae	Negative	Mycoplasma pneumoniae	No
107	Mycoplasma pneumoniae_92400	Mycoplasma pneumoniae	Negative	Mycoplasma pneumoniae	No
108	Mycoplasma pneumoniae_39051, Streptococcus pneumoniae_5	Mycoplasma pneumoniae	Negative	Mycoplasma pneumoniae	No
109	Mycoplasma pneumoniae_8, Helicobacter pylori_3	Mycoplasma pneumoniae	Negative	Mycoplasma pneumoniae, Helicobacter pylori	Yes
110	Mycoplasma pneumoniae_8444	Mycoplasma pneumoniae	Negative	Mycoplasma pneumoniae	No
111	Mycoplasma pneumoniae_26441, CMV_7	Mycoplasma pneumoniae	Negative	Mycoplasma pneumoniae	No
112	Streptococcus pneumoniae_5376	Streptococcus pneumoniae	Negative	Streptococcus pneumoniae	No
113	Bordetella pertussis_33	Mycoplasma pneumoniae	Negative	Mycoplasma pneumoniae, Bordetella pertussis	Yes
114	Mycoplasma pneumoniae_12889, Streptococcus pneumoniae_169	Mycoplasma pneumoniae	Negative	Mycoplasma pneumoniae, Streptococcus pneumoniae	Yes
115	Mycoplasma pneumoniae_80876	Mycoplasma pneumoniae	Negative	Mycoplasma pneumoniae	No
116	Mycoplasma pneumoniae_65183, Streptococcus pneumoniae_134, EBV_5	Mycoplasma pneumoniae	Negative	Mycoplasma pneumoniae	No
117	Streptococcus pneumoniae_15480	Streptococcus pneumoniae	Negative	Streptococcus pneumoniae	No
118	Mycoplasma pneumoniae_20227, Streptococcus pneumoniae_119	Mycoplasma pneumoniae	Negative	Mycoplasma pneumoniae, Streptococcus pneumoniae	Yes
119	Mycoplasma pneumoniae_30852, Streptococcus pneumoniae_27	Mycoplasma pneumoniae	Negative	Mycoplasma pneumoniae	No
120	Mycoplasma pneumoniae_9985	Mycoplasma pneumoniae	Negative	Mycoplasma pneumoniae	No
121	Mycoplasma pneumoniae_32614, Streptococcus pneumoniae_9	Mycoplasma pneumoniae	Negative	Mycoplasma pneumoniae	No
